# Supplementary material for: Detection and prognostic relevance of circulating tumour cells (CTCs) in Asian breast cancers using a label-free microfluidic platform
Source: PLoS One. 2019 Sep 25;14(9):e0221305. doi: 10.1371/journal.pone.0221305 (PMC6760773; doi:10.1371/journal.pone.0221305)
Supplement: S1 Dataset — (XLSX) [file pone.0221305.s006.xlsx]

## Sheet: CTC counts
Healthy Subject	Stage II/III	Stage IV	Age<50	Age>=50	Line of therapy =0	Line of therapy >=1	HER2+	HER2-	Luminal	Triple Negative	HER2+ (Non-luminal)	Visceral mets Present	Visceral Mets Absent
0	4	4	0	4	2	0	0	2	2	5	0	0	1
1	25	4	1	5	11	1	1	140	140	39	1	0	0
1	441	2	15	0	9	4	4	71	71	213	4	1	0
0	0	45	3	2	84	5	5	8	8	0	5	3	1
0	0	0	66	11	324	0	0	12	12	35	0	8	2
2	2	0	5	2	65	2	2	1	1	0	2	9	5
0	21	5	9	140	6	15	11	66	66	1	11	39	8
0	3	5	0	71	0	3	15	5	5	3		0	9
0	0	0	56	8	36	140	3	3	3	42		5	264
0	29	9	0	12	3	71	9	5	5	1		35	41
0	72	0	25	1	2	8	5	264	264	0		42	0
0	2	9	12	3	41	12	0	45	45	9		213	3
0	8	39	65	5	5	1	8	84	84	8		0	324
0	18	1	0	264	213	66	11	149	149			0	0
0	70.5	0	2	45	35	5	9	324	324			0	1
0	6	0	41	84	0	3	12	0	0			0	12
1	88.5	3	39	149	1	5	20	5	5			0
1	84	324	213	5	42	264	0	4	4			2
0	75	13	0	324		45		7	7			0
0	0	5	1	5		149		13	13			2
	2	8	9	4		5		56	56			3
	75	71		7		0		0	0			3
	15	140		13		5		5	5			4
	8	42		5		4		0	0			5
	3	41		0		7		8	8			5
	10	2		8		13		111	111			7
	2	1		111		56		35	35			5
	0	264		0		0		0	0			8
	12	7		35		5		25	25			12
	0	35		0		0		2	2			13
	23	0		2		8		2	2			35
		0		2		111		0	0			45
	15	5		0		0		0	0			71
		0		0		35		12	12			111
		12		8		0		65	65			140
		3		6		25		6	6			12
		0		9		2		9	9			149
		12		11		2		0	0			25
		11		9		0		3	3			56
		0		0		0		36	36			66
		2		3		8		3	3			2
		2		12		12		0	0			6
		0		36		9		2	2			65
		8		3		11		41	41			36
		8		20		9		0	0			84
		111		0		3		5	15			0
		15		0		12		39	3			4
		3		5		0		213	9			5
		3		0		20		0	5			2
		36		35		0		35	0			11
		56		3		0		0	8			0
		35		42		39		1	11			0
		5		1		0		3	9			3
		84		0		3		42	12			5
		9		8		1		1	20			8
		11				0		0	0			9
		9				9		9				11
		2				8						20
		149										15
		12										9
		5
		0
		66
		8
		5
		213
		6
		20
		1
		0
		3
		65
		25
		0
		1
		0

## Sheet: PFS
Age more than 50	pre-treated (1/0)	PFS (Mths)	PFS status	<5 cells	>5 cells	Subtypes	visceral mets	ECOG
1	experienced	13.3808	1	1		HER2+	1	0
1	experienced	4.20822	1	1		Luminal	1	2
1	experienced	8.25206	1	1		Luminal	1	1
1	experienced	2.99178	1		1	Luminal	1	1
0	experienced	5.62192	1	1		HER2+	1	0
1	experienced	26.2027	0	0		Luminal	1	0
1	experienced	5.95069	1		1	Luminal	1	1
1	experienced	3.12329	1		1	HER2+	1	0
1	experienced	4.96438	1	1		HER2+	0	0
1	experienced	11.3096	1		1	Luminal	0	0
0	naive	3.68219	1	1		TN	1	0
0	experienced	7.66027	1		1	TN	1	0
0	experienced	0.29589	1		1	TN	1	0
0	naive	5.42466	1	1		TN	0	0
1	experienced	9.13973	1	1		Luminal	0	0
1	experienced	6.96986	1	1		Luminal	0	0
1	experienced	5.52329	1	1		TN	1	0
1	naive	3.84658	1		1	Luminal	0	0
1	experienced	4.3726	1		1	Luminal	1	0
1	experienced	2.43288	1		1	Luminal	1	0
1	experienced	5.65479	1		1	Luminal	1	0
1	experienced	1.15068	1		1	Luminal	1	0
1	experienced	0.29589	1		1	Luminal	1	0
1	naive	5.55616	1		1	TN	1	0
0	naive	22.2904	0		0	Luminal	0	0
0	naive	22.0603	0	0		Luminal	1	0
1	experienced	1.8411	1	1		Luminal	0	0
1	experienced	2.43288	1		1	Luminal	0	0
1	experienced	4.2411	1		1	Luminal	1	0
1	experienced	5.88493	1		1	Luminal	1	0
1	experienced	6.11507	1	1		Luminal	1	0
1	experienced	9.00822	1	1		Luminal	1	1
1	experienced	1.18356	1	1		TN	1	0
1	naive	0.19726	1		1	TN	1	1
1	experienced	1.80822	1		1	Luminal	1	0
1	experienced	16.2082	1	1		Luminal	1	0
1	naive	12.6904	1	1		Luminal	0	3
0	experienced	9.23836	1		1	Luminal	1	1
1	naive	17.2603	1		1	HER2+	1	0
0	experienced	19.989	0	0		Luminal	1	0
1	experienced	0.131507	1	1		Luminal	1	1
1	naive	5.98356	1	1		HER2+	1	0
1	experienced	5.29315	1	1		Luminal	1	0
1	experienced	1.47945	1		1	Luminal	0	1
1	experienced	19.0027	1		1	Luminal	1	1
1	experienced	5.85206	1		1	Luminal	1	1
0	experienced	1.4137	1		1	Luminal	1	1
0	experienced	1.87397	1	1		Luminal	1	1
1	naive	18.9699	0	0		Luminal	0	1
1	naive	17.6877	0		0	Luminal	1	1
0	experienced	4.56986	1		1	Luminal	1	0
1	naive	2.36712	1		1	TN	1	0
1	experienced	5.26027	1		1	Luminal	0	0
1	naive	3.55069	1		1	Luminal	1	0
0	naive	4.30685	1		1	Luminal	1	0
1	experienced	6.41096	1		1	Luminal	1	0
1	experienced	0.624658	1		1	Luminal	1	0
1	experienced	8.28493	1	1		Luminal	0	0
1	experienced	3.64932	1		1	Luminal	1	0
1	experienced	7.72603	1		1	Luminal	0	0
0	experienced	2.00548	1		1	Luminal	1	0
0	experienced	5.06301	1	1		Luminal	1	0
0	experienced	1.8411	1		1	Luminal	1	0
1	experienced	9.89589	1		1	TN	1	0
1	experienced	4.10959	1		1	Luminal	1	0
0	naive	0.526027	1		1	TN	1	2
1	naive	14.4658	1		1	Luminal	1	0
1	experienced	10.8493	0		0	Luminal	1	0
0	experienced	13.4137	0	0		HER2+	0	0
1	experienced	12.1973	1	1		Luminal	1	2
1	experienced	11.7041	1	1		Luminal	1	1
0	naive	11.4411	0		0	Luminal	1	2
0	experienced	11.3425	0	0		Luminal	1	1
0	experienced	2.13699	1		1	Luminal	1	1
1	experienced	10.1589	0	0		TN	1	1
1	experienced	10.0932	0	0		TN	1	1
